# Supplementary material for: Antiviral Drugs Screening for Swine Acute Diarrhea Syndrome Coronavirus
Source: Int J Mol Sci. 2022 Sep 24;23(19):11250. doi: 10.3390/ijms231911250 (PMC9569988; doi:10.3390/ijms231911250)
Supplement: Supplementary file 1 [file ijms-23-11250-s001.zip]

Archive with 1 entries (1 files):
- ijms-1884986-supplementary.pdf
